# Supplementary material for: Dysregulation of Immature Sertoli Cell Functions by Exposure to Acetaminophen and Genistein in Rodent Cell Models
Source: Cells. 2023 Jul 7;12(13):1804. doi: 10.3390/cells12131804 (PMC10340629; doi:10.3390/cells12131804)
Supplement: Supplementary file 1 [file cells-12-01804-s001.zip]

Archive with 1 entries (1 files):
- cells-2365170-supplementary.pdf
